# Supplementary material for: Eliciting Distributive Preferences in Health Care Resource Allocation: A Person Trade-Off Study
Source: Healthcare (Basel). 2025 May 30;13(11):1309. doi: 10.3390/healthcare13111309 (PMC12154901; doi:10.3390/healthcare13111309)
Supplement: Supplementary file 1 [file healthcare-13-01309-s001.zip]

Archive with 1 entries (1 files):
- healthcare-3603811-supplementary.pdf
